# Supplementary material for: An Ultrasensitive Picric Acid Sensor Based on a Robust 3D Hydrogen-Bonded Organic Framework
Source: Biosensors (Basel). 2022 Aug 25;12(9):682. doi: 10.3390/bios12090682 (PMC9496322; doi:10.3390/bios12090682)
Supplement: Supplementary file 1 [file biosensors-12-00682-s001.zip]

Archive with 1 entries (1 files):
- biosensors-1858805-supplementary.pdf
